# Supplementary material for: Dendropanoxide, a Triterpenoid from Dendropanax morbifera, Ameliorates Hepatic Fibrosis by Inhibiting Activation of Hepatic Stellate Cells through Autophagy Inhibition
Source: Nutrients. 2021 Dec 27;14(1):98. doi: 10.3390/nu14010098 (PMC8796030; doi:10.3390/nu14010098)
Supplement: Supplementary file 1 [file nutrients-14-00098-s001.zip]

Archive with 1 entries (1 files):
- nutrients-1494448-supplementary.pdf
